# Supplementary material for: Atypical memory B-cells are associated with Plasmodium falciparum anemia through anti-phosphatidylserine antibodies
Source: eLife. 2019 Nov 12;8:e48309. doi: 10.7554/eLife.48309 (PMC6853636; doi:10.7554/eLife.48309)
Supplement: Figure 3—source data 1. [file elife-48309-fig3-data1.zip]

Archive with 3 entries (2 files):
- Figure 3B.pzfx
- __MACOSX/
- __MACOSX/._Figure 3B.pzfx
